# Supplementary material for: Nanogroove-Induced Enhancement of Neural Spike Activity in Stem Cell-Derived Networks
Source: Micromachines (Basel). 2026 Apr 25;17(5):524. doi: 10.3390/mi17050524 (PMC13209113; doi:10.3390/mi17050524)
Supplement: Supplementary file 1 [file micromachines-17-00524-s001.zip]

Archive with 1 entries (1 files):
- micromachines-4247580-supplementary.pdf
